# Supplementary material for: Triplet Emitting C^N^C Cyclometalated Dibenzo[c,h]Acridine Pt(II) Complexes
Source: Molecules. 2022 Nov 19;27(22):8054. doi: 10.3390/molecules27228054 (PMC9697690; doi:10.3390/molecules27228054)
Supplement: Supplementary file 1 [file molecules-27-08054-s001.zip]

Archive with 1 entries (1 files):
- molecules-2028679-supplementary.pdf
